# Supplementary material for: Extensive Redox Non-Innocence in Iron Bipyridine-Diimine Complexes: a Combined Spectroscopic and Computational Study
Source: Inorg Chem. 2021 Nov 17;60(23):18296–306. doi: 10.1021/acs.inorgchem.1c02925 (PMC8653161; doi:10.1021/acs.inorgchem.1c02925)
Supplement: Supplementary file 2 — ic1c02925_si_002.xyz [file ic1c02925_si_002.xyz]

87
2 quintet optH
Fe        5.88648574    21.62476668     2.98221673
S         7.95180080    19.89385520     4.84121554
S         4.08533908    21.61057336     0.20731143
F         9.42714927    19.28240413     6.93403748
F         7.42326775    19.85921130     7.40896877
F         8.85908913    21.29360322     6.85485301
F         2.58686396    23.71636118    -0.19430569
F         2.75394324    22.42577124    -1.87975788
F         4.37468348    23.69630104    -1.34304857
O         7.02340716    21.01537109     4.70478402
O         7.32029875    18.61705151     4.77101592
O         9.17613414    20.06897361     4.10645682
O         4.74634066    22.36962840     1.26803922
O         2.90848139    20.90641269     0.64693063
O         4.97563410    20.89171298    -0.64327448
N         7.69514350    22.69206578     2.16685517
N         6.90185833    20.21136724     1.75729982
N         4.75738176    19.81859487     3.07324873
N         4.15870252    22.02195337     4.33273704
C         8.03326061    24.09254286     2.40240234
C         8.64154724    24.47667426     3.61143435
C         8.97311554    25.80779751     3.77314277
H         9.46214901    26.10272323     4.69690329
C         8.73726788    26.75087434     2.80170697
C         8.09526857    26.35423957     1.64910696
H         7.86915384    27.08569151     0.87948424
C         7.74564068    25.02917990     1.42175799
C         7.08438202    24.64288596     0.12761123
H         7.80589055    24.21862590    -0.57802387
H         6.64074176    25.51678585    -0.34888512
H         6.30451892    23.90001588     0.28372316
C         8.96112003    23.47822091     4.68849484
H         8.05622223    23.16169884     5.20737991
H         9.63622297    23.91766825     5.42294251
H         9.41833708    22.57140999     4.29187902
C         9.18050927    28.18709807     3.00130375
H         9.06159261    28.49444288     4.04173196
H         8.60616499    28.86852311     2.37221717
H        10.23654477    28.30363061     2.74137149
C         8.44034634    21.99644047     1.40043530
C         9.71707355    22.46002436     0.75669291
H        10.53282100    21.80638184     1.07484301
H         9.94859936    23.48456265     1.03578617
H         9.63554897    22.39265465    -0.33044519
C         8.02744349    20.59166075     1.12594171
C         8.68795031    19.72444830     0.27444938
H         9.58895519    20.02564667    -0.24050827
C         8.16396500    18.46193268     0.09742297
H         8.66074371    17.76716690    -0.56939476
C         7.01716116    18.06019789     0.76161741
H         6.61302062    17.06738773     0.62318791
C         6.40306497    18.98281361     1.60384936
C         5.15787531    18.75051255     2.38704121
C         4.43812982    17.56200589     2.43266932
H         4.76063848    16.68847692     1.88385850
C         3.29131071    17.52594259     3.21989088
H         2.71160926    16.61251177     3.27404091
C         2.88823704    18.63798992     3.91942614
H         1.99554461    18.60910640     4.52940399
C         3.64963662    19.77895603     3.83788875
C         3.35525261    21.05400335     4.54966099
C         2.17095280    21.09337515     5.46407746
H         1.25730382    20.89053348     4.89987743
H         2.08293621    22.06333467     5.94748033
H         2.26874503    20.31613001     6.22584804
C         3.90298895    23.29448906     4.96756372
C         4.53230787    23.61071088     6.18070135
C         4.30951093    24.86786388     6.71704601
H         4.79681678    25.11143597     7.65706898
C         3.49132680    25.79451420     6.12640340
C         2.86122041    25.43719142     4.93788994
H         2.19711909    26.14723465     4.45398360
C         3.04671637    24.20111376     4.33796218
C         2.31424958    23.82196778     3.07871960
H         2.98910401    23.39642287     2.33901639
H         1.82154123    24.69191421     2.64554960
H         1.54460951    23.07066901     3.27945052
C         5.32790869    22.58579458     6.94471965
H         4.66086946    21.86075866     7.42262402
H         5.91131333    23.06285699     7.73227505
H         5.99991670    22.02406741     6.29991353
C         3.23402090    27.13603410     6.76942427
H         2.28683552    27.12809338     7.31642042
H         3.17374135    27.92845672     6.02118750
H         4.02452247    27.39046210     7.47666148
C         8.43776304    20.06646878     6.59818033
C         3.42684264    22.93891006    -0.85633006

79
3 BS 2_1 optH
Fe        7.12322233     5.34780548     4.00730743
S         4.08156074     5.32056229     2.99121196
F         1.99778989     5.61927884     1.53645659
F         3.80725125     5.60207338     0.48894476
F         3.39745710     7.35071900     1.87559789
O         5.44645647     5.74163166     2.82953049
O         3.45695472     5.74113480     4.13888051
O         3.92054637     3.80626776     2.64802014
N         7.45187237     7.18501910     4.72406491
N         6.24375373     5.21552599     5.62050028
N         6.97316957     3.50326400     4.11128144
N         8.32815191     4.81360892     2.52645147
C         8.41069558     8.12401027     4.23138852
C         8.16072419     8.82180973     3.07191997
C         9.20369885     9.63705468     2.58561937
H         9.03261287    10.16999104     1.65483036
C        10.40890709     9.79593435     3.23818477
C        10.59757183     9.11418232     4.42456704
H        11.53536695     9.21735410     4.96281792
C         9.62674458     8.27467454     4.93737411
C         6.86625994     8.72055255     2.34998885
H         6.60029260     7.68476664     2.13851251
H         6.90408782     9.26896225     1.40876488
H         6.04484150     9.12509905     2.94901720
C        11.51301596    10.66173397     2.65313353
H        12.26528681    10.03980844     2.15938226
H        12.01745260    11.23560561     3.43284574
H        11.11651446    11.35780742     1.91316386
C         9.89842667     7.52034795     6.21981687
H         9.45941399     8.02804683     7.08403346
H        10.97209099     7.44570089     6.39269669
H         9.47792176     6.51347574     6.19333186
C         6.74699787     7.47443264     5.80285819
C         6.70561210     8.82913409     6.43068743
H         7.16845059     8.82282957     7.42142935
H         5.66787427     9.14644472     6.55773430
H         7.22465114     9.55813990     5.81180391
C         6.02537193     6.37584071     6.32472757
C         5.23203601     6.27276080     7.48370167
H         5.02894647     7.15759893     8.07448462
C         4.74963589     5.02417155     7.90344330
H         4.15957087     4.96868793     8.80934048
C         4.98912565     3.92912663     7.16917814
H         4.60959176     2.96065322     7.47322789
C         5.74096126     4.01287898     5.99975794
C         6.19998355     2.96828952     5.10249306
C         5.96984208     1.59468419     5.13654326
H         5.34051273     1.16829420     5.90618233
C         6.56270529     0.78804879     4.16079403
H         6.38587655    -0.28038622     4.18254650
C         7.33342786     1.32637960     3.19284718
H         7.78990116     0.70629564     2.43225325
C         7.54469152     2.72745085     3.16706723
C         8.33908396     3.51944670     2.27318346
C         9.13940176     2.91084245     1.14194620
H         8.59139318     3.00343260     0.20039610
H         9.32849370     1.85380395     1.32279893
H        10.08986882     3.43037154     1.02153170
C         9.13723823     5.66252078     1.70596751
C         8.62407522     6.19858352     0.49531797
C         9.41788898     7.03811633    -0.25077537
H         9.00541558     7.43337806    -1.17605273
C        10.66967162     7.39802817     0.13504471
C        11.15520247     6.85770344     1.27134117
H        12.15986689     7.11403597     1.59796037
C        10.41186719     5.99943383     2.11258513
C         7.24386463     5.79818753    -0.01708552
H         7.30379553     4.87247055    -0.59724888
H         6.84441266     6.57218500    -0.67282134
H         6.54219688     5.62717363     0.79663457
C        11.54871343     8.31764533    -0.66208566
H        11.54743981     8.05472077    -1.72269843
H        12.57718213     8.28232860    -0.30258914
H        11.20407048     9.35389811    -0.58809551
C        10.96344168     5.40924324     3.40433642
H        10.24900671     5.53482869     4.21820241
H        11.89999645     5.89423206     3.68026343
H        11.14762644     4.33643742     3.29773964
C         3.31147851     6.05672893     1.62949860

79
3 quartet optH
Fe        7.12340096     5.34776352     4.00755290
S         4.08178943     5.31944500     2.99133697
F         1.99799666     5.61725082     1.53642630
F         3.80750642     5.60030611     0.48899383
F         3.39717025     7.34915623     1.87522870
O         5.44657527     5.74085520     2.82961578
O         3.45701910     5.74010780     4.13888298
O         3.92120869     3.80502725     2.64848584
N         7.45151237     7.18523244     4.72390258
N         6.24390170     5.21561056     5.62073941
N         6.97385461     3.50320445     4.11194380
N         8.32854021     4.81356094     2.52686973
C         8.41009611     8.12437603     4.23105075
C         8.15997989     8.82184025     3.07141173
C         9.20274905     9.63726245     2.58496764
H         9.03089336    10.16959794     1.65406356
C        10.40788598     9.79662561     3.23754683
C        10.59669004     9.11519792     4.42409327
H        11.53438453     9.21856693     4.96236935
C         9.62607388     8.27553897     4.93705241
C         6.86557383     8.72005911     2.34944997
H         6.59991186     7.68399267     2.13822780
H         6.90379295     9.26762312     1.40784337
H         6.04398689     9.12541006     2.94776273
C        11.51177960    10.66259645     2.65234282
H        12.24276275    10.04269010     2.12514433
H        12.04167722    11.20633061     3.43649097
H        11.11036822    11.38432326     1.94012640
C         9.89791129     7.52158186     6.21967953
H         9.46624185     8.03456999     7.08462163
H        10.97166183     7.44005547     6.38833654
H         9.47160842     6.51713054     6.19726570
C         6.74651275     7.47469825     5.80260007
C         6.70472567     8.82953217     6.43011679
H         7.15774989     8.81936551     7.42517424
H         5.66644502     9.14876844     6.54753585
H         7.23238806     9.55641878     5.81627579
C         6.02516925     6.37602628     6.32469139
C         5.23181354     6.27299257     7.48365606
H         5.02911480     7.15792480     8.07460433
C         4.74974166     5.02436611     7.90366399
H         4.15831200     4.96881261     8.80862531
C         4.98956525     3.92921914     7.16966006
H         4.61046170     2.96060829     7.47383188
C         5.74142643     4.01291141     6.00025200
C         6.20077539     2.96824330     5.10324590
C         5.97101284     1.59458214     5.13760162
H         5.33917912     1.16858458     5.90537312
C         6.56414010     0.78788712     4.16206216
H         6.38778476    -0.28068343     4.18401647
C         7.33475397     1.32620927     3.19402396
H         7.79006608     0.70607838     2.43284722
C         7.54563076     2.72733301     3.16793140
C         8.33984117     3.51934373     2.27389906
C         9.14037466     2.91070163     1.14283480
H         8.62062512     3.05356294     0.19136741
H         9.28451319     1.84257836     1.29624594
H        10.11329544     3.39575836     1.05795134
C         9.13742567     5.66250856     1.70622475
C         8.62416477     6.19815147     0.49543089
C         9.41777716     7.03773289    -0.25082196
H         9.00583784     7.43259290    -1.17668465
C        10.66944402     7.39807980     0.13496769
C        11.15507702     6.85815023     1.27140832
H        12.16021323     7.11494069     1.59699255
C        10.41194432     5.99986782     2.11281819
C         7.24408647     5.79725579    -0.01693823
H         7.30392000     4.87134915    -0.59680077
H         6.84398017     6.57081420    -0.67297158
H         6.54408471     5.62554086     0.79800601
C        11.54826438     8.31775754    -0.66233695
H        11.54376175     8.05757158    -1.72367098
H        12.57772878     8.27905682    -0.30581080
H        11.20633967     9.35480927    -0.58551996
C        10.96362831     5.41012634     3.40472782
H        10.25812614     5.55306763     4.22356363
H        11.90977258     5.88236541     3.67059860
H        11.12951195     4.33380463     3.30551541
C         3.31156022     6.05508599     1.62942269

77
4 BS 2_2 optH
C        28.84542303    18.75314179     7.33295161
C        28.83548170    20.13099838     7.52123834
C        29.33930927    20.64891721     8.71014288
H        29.32585665    21.72622437     8.85072692
C        29.84411633    19.84108839     9.71724814
C        29.83082587    18.46658062     9.50501808
H        30.22014737    17.80873074    10.27793313
C        29.34155661    17.90572464     8.34334845
C        29.35167808    16.40966414     8.17364555
H        28.39247058    15.96447526     8.45297694
H        30.11791157    15.96148951     8.80806803
H        29.54097026    16.12702045     7.13712937
C        28.26629325    21.05236940     6.48683536
H        28.89276944    21.06045208     5.59389786
H        28.20211061    22.07023951     6.87385913
H        27.27032051    20.72732787     6.17449259
C        30.41101670    20.41284887    10.98772584
H        31.50383097    20.46251138    10.94178304
H        30.14825498    19.79809721    11.85110803
H        30.04367114    21.42531303    11.16515521
C        26.25816467    17.63042569     7.37459111
H        26.52822540    17.00654969     8.23308647
H        25.24709419    17.35394663     7.07253279
H        26.24216289    18.66300502     7.72834044
C        27.20353608    17.47680841     6.22814954
C        26.95817285    16.57677070     5.15926258
C        25.95713928    15.59495337     5.00746341
H        25.15835007    15.52139685     5.73500557
C        26.02163878    14.71399398     3.95168274
H        25.26170359    13.94802240     3.85093904
C        27.05919271    14.77761998     3.03140308
H        27.12643953    14.06311071     2.22088656
C        28.02026872    15.75729541     3.17231553
C        29.23977383    15.96342831     2.42278395
C        29.75733805    15.20905463     1.39637955
H        29.19086605    14.37612350     0.99976071
C        31.02463451    15.50689060     0.91878988
H        31.46016965    14.91386814     0.12387412
C        31.74522664    16.55986409     1.45780598
H        32.73639120    16.78142172     1.08318280
C        31.20149290    17.32220835     2.49399102
C        31.78309500    18.35266439     3.27561900
C        33.15179790    18.87947096     2.99045645
H        33.11643174    19.89564421     2.58375479
H        33.67258550    18.24889254     2.27201983
H        33.75141374    18.92944956     3.90324349
C        31.57334027    19.72737986     5.21881102
C        31.51271203    21.09920861     4.95448355
C        31.97871217    21.97439107     5.92769085
H        31.92683440    23.04295812     5.73413531
C        32.50687693    21.53306011     7.13689685
C        32.59934590    20.17677601     7.33702738
H        33.02542062    19.79906661     8.26227499
C        32.14559790    19.25539559     6.39649694
C        32.30833036    17.78326353     6.63698413
H        31.40038340    17.24106955     6.37107280
H        32.54573148    17.58746385     7.68271254
H        33.11264974    17.37356627     6.01736693
C        30.99025768    21.65375389     3.65380264
H        31.76215158    22.24442516     3.15328716
H        30.13884608    22.31827161     3.82973845
H        30.67182184    20.85888299     2.98208430
C        32.95394727    22.51088215     8.19815201
H        33.16313478    23.49244000     7.76963904
H        33.85430413    22.15832507     8.70529970
H        32.17762250    22.63785698     8.95937818
C        27.82576902    20.35465791     2.97519686
C        27.22277429    21.52311032     2.36079596
H        27.96338911    22.03981253     1.74792653
H        26.87012921    22.20387194     3.13769069
H        26.38089125    21.23283650     1.73065601
Fe       29.23428563    17.97655464     4.36391235
N        28.36911309    18.15420947     6.11952394
N        27.95451229    16.65135229     4.21916420
N        29.94955726    17.01644660     2.96549676
N        31.01791866    18.76745007     4.29830707
N        28.31468680    19.47908199     3.50939494

77
4 quintet optH
C        28.84459430    18.75355054     7.33220296
C        28.83506737    20.13141586     7.52044723
C        29.33866613    20.64919328     8.70951030
H        29.32534974    21.72650134     8.85105224
C        29.84284588    19.84121762     9.71681198
C        29.82915043    18.46670852     9.50461630
H        30.21924703    17.80945581    10.27789316
C        29.34008567    17.90598966     8.34279438
C        29.34974526    16.40992091     8.17313735
H        28.38778863    15.96531554     8.44411860
H        30.11085301    15.96047345     8.81288646
H        29.54358213    16.12486423     7.13848188
C        28.26655510    21.05295532     6.48582247
H        28.92051518    21.10399780     5.61353674
H        28.15722193    22.06062857     6.88954962
H        27.29290631    20.69966317     6.13750775
C        30.40950811    20.41281709    10.98746837
H        31.50366311    20.43503618    10.95403496
H        30.12202974    19.81446704    11.85463454
H        30.06494531    21.43577344    11.14973006
C        26.25693151    17.63173537     7.37298452
H        26.60780074    17.13735612     8.28430387
H        25.28056547    17.21746938     7.12198763
H        26.12630789    18.68764202     7.62518854
C        27.20264363    17.47775675     6.22687248
C        26.95733503    16.57777400     5.15792670
C        25.95601237    15.59630051     5.00581110
H        25.16285278    15.51298876     5.73788442
C        26.02056857    14.71528870     3.95007764
H        25.26059150    13.94898686     3.85131232
C        27.05846098    14.77852772     3.03015304
H        27.12502635    14.06735167     2.21689645
C        28.01982909    15.75787290     3.17136824
C        29.23966349    15.96356040     2.42225024
C        29.75731829    15.20897759     1.39604527
H        29.18740437    14.37962406     0.99771128
C        31.02488240    15.50635927     0.91888301
H        31.46330133    14.91208163     0.12635913
C        31.74565525    16.55909745     1.45811706
H        32.74171223    16.77164775     1.09173663
C        31.20183034    17.32166023     2.49409345
C        31.78352193    18.35193620     3.27589220
C        33.15250592    18.87825868     2.99118543
H        33.12270723    19.93359778     2.70160080
H        33.62888630    18.32101304     2.18696378
H        33.79186526    18.81907298     3.87738681
C        31.57357703    19.72677982     5.21897302
C        31.51351674    21.09862204     4.95458586
C        31.97948649    21.97367009     5.92792856
H        31.92771686    23.04238674     5.73507236
C        32.50708185    21.53218990     7.13732864
C        32.59901038    20.17587943     7.33752937
H        33.02401965    19.79866452     8.26355999
C        32.14526547    19.25463009     6.39686905
C        32.30740328    17.78244837     6.63745390
H        31.38635182    17.24232850     6.41654085
H        32.58502490    17.58953707     7.67378808
H        33.08142431    17.36269715     5.98720533
C        30.99170259    21.65331196     3.65370964
H        31.76406626    22.24325534     3.15297432
H        30.14117847    22.31945980     3.82853375
H        30.67386276    20.85770896     2.98246145
C        32.95412731    22.50988662     8.19870974
H        33.12619376    23.50120976     7.77650880
H        33.87579724    22.17625799     8.67994413
H        32.19355976    22.60659856     8.97992259
C        27.82699586    20.35529706     2.97405234
C        27.22805718    21.52481034     2.35770562
H        27.95031034    22.01868672     1.70562469
H        26.91831972    22.22057706     3.13932535
H        26.35390248    21.23673266     1.77242511
Fe       29.23420782    17.97674375     4.36331962
N        28.36849342    18.15474936     6.11862854
N        27.95402357    16.65198238     4.21816890
N        29.94962639    17.01634725     2.96517729
N        31.01813822    18.76701703     4.29830532
N        28.31542545    19.47956647     3.50844343

71
5 BS 2_1 optH
Fe       -0.16992290     2.59930299     4.64373700
N        -0.29410890     1.40305733     6.14089952
N        -0.44733606     1.03686063     3.73666591
N        -0.25076996     3.29660874     2.95136882
N         0.08119808     4.46091325     5.06428792
C        -0.32650968     1.75881487     7.51506732
C         0.88635589     2.03240459     8.17725710
C         0.83786864     2.48967985     9.48590863
H         1.77533676     2.72928217     9.98312708
C        -0.34818443     2.68632451    10.16703226
C        -1.52994519     2.37908512     9.49959553
H        -2.48089492     2.53125075    10.00590831
C        -1.54326093     1.91497847     8.18577575
C        -2.83864512     1.59816738     7.48544124
H        -2.76492062     1.84076850     6.42389124
H        -3.66697815     2.15329627     7.93073389
H        -3.07675252     0.53151621     7.54888818
C         2.18829658     1.82787417     7.46308185
H         2.34412962     0.77063278     7.22817297
H         3.02526484     2.18173192     8.06832804
H         2.18373285     2.35184753     6.50491885
C        -0.37576706     3.20306758    11.58849449
H        -0.66679673     2.41919403    12.29524869
H        -1.09243102     4.02193231    11.69545077
H         0.60730536     3.57298376    11.88661179
C        -0.48861422     0.07073324     5.82058381
C        -0.54148618    -0.99898851     6.86628001
H         0.35205662    -0.97833742     7.50132968
H        -0.60158290    -1.98366118     6.40100112
H        -1.39896893    -0.89006473     7.53921182
C        -0.57949874    -0.16502786     4.45663803
C        -0.82091042    -1.34746159     3.72555379
H        -0.91511930    -2.29143461     4.25173672
C        -0.95645152    -1.30802379     2.36874869
H        -1.15411938    -2.22336467     1.82133700
C        -0.85739910    -0.07790316     1.65801354
H        -0.97786825    -0.04017462     0.58289423
C        -0.59731837     1.06388401     2.37101394
C        -0.45506598     2.44231394     1.88661034
C        -0.51901119     2.92640634     0.60638089
H        -0.68175848     2.24740508    -0.22198166
C        -0.37099535     4.31688455     0.38677194
H        -0.41849418     4.71095608    -0.62199981
C        -0.17505673     5.17046022     1.44736965
H        -0.06732107     6.23494193     1.26898738
C        -0.10932436     4.67564177     2.76403127
C         0.07294344     5.32083955     3.98761735
C         0.18991818     6.80358165     4.13594777
C         0.23083874     5.05819550     6.35588753
C        -0.91694616     5.30916552     7.13245385
C        -0.76328690     5.83403474     8.40457090
H        -1.65638735     6.01743104     8.99810862
C         0.47421666     6.13613345     8.93835652
C         1.58642820     5.89946859     8.15488223
H         2.57204162     6.13964598     8.54832145
C         1.49773835     5.36600366     6.87403972
C         2.73901693     5.18279832     6.03845481
H         2.61839015     4.34493966     5.34986201
H         3.61178187     5.01037841     6.67183458
H         2.93726673     6.07023046     5.42869003
C        -2.27039782     5.04855420     6.55018662
H        -2.51989939     5.79733749     5.79132578
H        -3.04029541     5.06816752     7.32406019
H        -2.28708260     4.08305955     6.04114484
C         0.58075015     6.75571049    10.32508728
H         0.30422357     6.03724225    11.10174239
H        -0.08474242     7.61766165    10.41988871
H         1.60120520     7.08883282    10.52480511
H         1.13675082     7.10263887     4.59821916
H         0.12166260     7.28950003     3.16219431
H        -0.60453058     7.20859089     4.77374873

71
5 quartet optH
Fe       -0.16993531     2.59894766     4.64351146
N        -0.29247275     1.40281244     6.14089805
N        -0.44614876     1.03610053     3.73677162
N        -0.25201631     3.29591624     2.95106380
N         0.07953635     4.46086278     5.06369421
C        -0.32475769     1.75874909     7.51502219
C         0.88806489     2.03360574     8.17676592
C         0.83957409     2.49103456     9.48536365
H         1.77681295     2.72902349     9.98401960
C        -0.34644047     2.68664350    10.16685246
C        -1.52812766     2.37816628     9.49985656
H        -2.47866060     2.53104902    10.00698091
C        -1.54143497     1.91384590     8.18611223
C        -2.83674729     1.59568272     7.48625789
H        -2.74658990     1.77595170     6.41437649
H        -3.65553462     2.19505865     7.89013363
H        -3.10395132     0.54062629     7.60580211
C         2.18996358     1.83021736     7.46218807
H         2.28743373     0.79922033     7.11182211
H         3.03234962     2.06575489     8.11606753
H         2.24850592     2.46240720     6.57354433
C        -0.37404623     3.20357745    11.58824485
H        -0.67205235     2.42147201    12.29391788
H        -1.08571776     4.02704902    11.69319105
H         0.61068161     3.56705051    11.88870505
C        -0.48580412     0.07025300     5.82085075
C        -0.53729955    -0.99935894     6.86672796
H         0.35420843    -0.97770641     7.50538421
H        -0.59275133    -1.98333488     6.39949377
H        -1.39745428    -0.89587495     7.53821480
C        -0.57691635    -0.16580418     4.45697139
C        -0.81743495    -1.34858131     3.72614832
H        -0.91110570    -2.29159580     4.25400049
C        -0.95346587    -1.30948155     2.36938246
H        -1.15112347    -2.22509485     1.82205955
C        -0.85583259    -0.07937513     1.65842638
H        -0.97691372    -0.04080865     0.58352725
C        -0.59661189     1.06277064     2.37116560
C        -0.45584581     2.44126246     1.88650401
C        -0.52068275     2.92509715     0.60622198
H        -0.68323258     2.24499674    -0.22121454
C        -0.37407659     4.31568333     0.38635126
H        -0.42167859     4.70937896    -0.62275699
C        -0.17860518     5.16960931     1.44675318
H        -0.07011362     6.23417240     1.26961097
C        -0.11195864     4.67505587     2.76346841
C         0.07009653     5.32061587     3.98689508
C         0.18569550     6.80349241     4.13495994
C         0.22903311     5.05848632     6.35515260
C        -0.91873373     5.30847200     7.13206305
C        -0.76515524     5.83368343     8.40404860
H        -1.65795038     6.01985449     8.99731277
C         0.47223513     6.13705308     8.93737562
C         1.58441257     5.90133732     8.15356687
H         2.56952731     6.14345983     8.54762864
C         1.49580882     5.36759129     6.87283552
C         2.73698450     5.18545108     6.03686498
H         2.55872387     4.46714285     5.23623612
H         3.57494176     4.84495006     6.64966067
H         3.03213819     6.12947765     5.56681354
C        -2.27212816     5.04647085     6.55028674
H        -2.46413628     5.70178967     5.69567058
H        -3.05480303     5.20152222     7.29563307
H        -2.34113379     4.02569433     6.17149651
C         0.57863501     6.75694456    10.32397610
H         0.33027341     6.02999360    11.10235364
H        -0.10861865     7.60044268    10.42778764
H         1.59210905     7.11672893    10.51251558
H         1.13753701     7.10634196     4.58702859
H         0.10699159     7.28742083     3.16095322
H        -0.60251272     7.21039709     4.78026548

87
2 quintet fullopt
Fe        5.95135433    21.63938227     2.95191608
S         8.08452471    20.08081290     4.86027520
S         3.73682307    21.72836071     0.56266432
F         9.41332370    19.22913864     6.94203979
F         7.35683213    19.72501318     7.36458568
F         8.80874775    21.29391299     7.08421475
F         3.15401263    24.15412236    -0.26681304
F         2.25206607    22.57329633    -1.42454791
F         4.35002460    23.01545417    -1.65269266
O         7.01396926    21.08995883     4.76399991
O         7.64597537    18.74015497     4.58177470
O         9.32184138    20.50673252     4.25594066
O         4.89032209    22.37819147     1.21063173
O         2.55177062    21.72355530     1.38407144
O         4.06548269    20.50604770    -0.11786954
N         7.68782438    22.65489782     2.14439477
N         7.01274770    20.17470680     1.82538830
N         4.77637291    19.86638584     2.96866938
N         4.26004098    22.07118834     4.24425796
C         7.73064134    24.07127129     2.17877029
C         7.86505260    24.73295155     3.40381873
C         7.72705408    26.11417019     3.41917801
H         7.82933235    26.62883406     4.36975201
C         7.44167899    26.84457513     2.27391607
C         7.32028461    26.15550091     1.07528780
H         7.08596738    26.70215722     0.16711124
C         7.46626889    24.77647271     0.99593676
C         7.29905143    24.08036173    -0.31888419
H         8.26368940    23.78869935    -0.74597224
H         6.81284017    24.74006509    -1.03709876
H         6.68745819    23.18386119    -0.21850586
C         8.13396843    23.99226220     4.67447621
H         7.20835144    23.60645689     5.11012390
H         8.58661678    24.65815547     5.41001013
H         8.78937544    23.13444919     4.52605870
C         7.28465947    28.33305438     2.32909419
H         6.82761462    28.64800583     3.26926552
H         6.66409600    28.69686080     1.50856963
H         8.25499484    28.83367501     2.25505585
C         8.57034202    21.93209359     1.57177181
C         9.88384977    22.42086976     1.08315569
H        10.67180129    21.89512676     1.63056799
H         9.98631017    23.49083781     1.25169267
H        10.01444118    22.20634782     0.02006075
C         8.22223153    20.49660825     1.38956776
C         9.03127612    19.54963379     0.78422037
H        10.02591812    19.80002137     0.44212096
C         8.53326317    18.26114054     0.63762701
H         9.14329468    17.49700439     0.17183192
C         7.26577791    17.94893122     1.09293318
H         6.87356158    16.94622374     0.99078297
C         6.52286551    18.94987874     1.70701359
C         5.17994345    18.79696429     2.29896566
C         4.35993924    17.68044292     2.19092473
H         4.67992313    16.80428543     1.64350468
C         3.11159122    17.72600695     2.78362306
H         2.44402013    16.87695224     2.70296836
C         2.70735817    18.86094251     3.47470204
H         1.72881768    18.90999201     3.93176653
C         3.58585653    19.92895756     3.54725850
C         3.32832177    21.19877010     4.27908361
C         2.03289916    21.36618763     4.98421234
H         1.23207185    21.33177554     4.23954602
H         1.99293779    22.32036331     5.50508620
H         1.86246846    20.55609073     5.69687704
C         4.27147706    23.22690437     5.06685264
C         4.53222345    23.07090915     6.43522113
C         4.69106223    24.21528401     7.20672628
H         4.91353656    24.09823075     8.26287906
C         4.58762012    25.49030204     6.66858321
C         4.31743004    25.60416614     5.31198656
H         4.22912772    26.58990266     4.86534623
C         4.16487658    24.49670200     4.48886002
C         3.89598131    24.68175831     3.03039673
H         4.80738697    24.56033363     2.43989947
H         3.51591481    25.68608079     2.84149190
H         3.17873342    23.95648012     2.64664452
C         4.66682685    21.71989817     7.06581932
H         3.68893933    21.26777504     7.26010926
H         5.18137890    21.79864832     8.02323529
H         5.23494946    21.03799557     6.43382392
C         4.73765746    26.70782262     7.52778708
H         3.76481017    27.05097849     7.89320069
H         5.18489641    27.53331113     6.97068612
H         5.36207534    26.50519304     8.39947014
C         8.43559905    20.08542290     6.66951783
C         3.35112933    22.93863445    -0.77452633

79
3 BS 2_1 fullopt
Fe        7.20869092     5.20740406     3.97039491
S         4.20440782     6.06335956     3.22314553
F         2.15166462     6.90161361     1.82712217
F         3.42732259     5.52845630     0.75982311
F         4.05811757     7.56511578     1.06485597
O         5.54589121     5.66002656     2.74991863
O         4.20771915     7.28091854     3.99415046
O         3.42307180     4.96965331     3.72332467
N         7.51203894     7.06825432     4.71741223
N         6.22717819     5.10884958     5.55318805
N         7.07432479     3.35924131     4.11904444
N         8.42721134     4.67013445     2.51721134
C         8.44590079     8.02735211     4.23796008
C         8.18058022     8.75793766     3.07717341
C         9.15591939     9.63328225     2.61979878
H         8.95141041    10.20502095     1.71975630
C        10.37556026     9.78873521     3.26429447
C        10.60045822     9.05551120     4.42076187
H        11.54257698     9.16676573     4.94963971
C         9.65088117     8.17791772     4.92914132
C         6.88387508     8.61235213     2.35453548
H         6.78282134     7.61185702     1.93275209
H         6.81329153     9.33355998     1.54039125
H         6.02608194     8.74199544     3.01718549
C        11.43234809    10.69046449     2.70495932
H        12.04183539    10.16101880     1.96559410
H        12.10401458    11.05165568     3.48561381
H        10.99407728    11.55550663     2.20357405
C         9.91524234     7.42584553     6.19709701
H         9.35832696     7.85046879     7.03852724
H        10.97463689     7.46351024     6.45209294
H         9.61480503     6.37868060     6.11903817
C         6.73893204     7.35494886     5.72533441
C         6.59330611     8.70483169     6.32689961
H         6.75581176     8.67634115     7.40675177
H         5.56995600     9.05003376     6.15273027
H         7.28545699     9.41472190     5.87937382
C         5.99249878     6.22893649     6.25664738
C         5.16452387     6.19151886     7.36782271
H         4.95360438     7.09306449     7.92730473
C         4.61038087     4.97511335     7.74210046
H         3.95449651     4.92237713     8.60172852
C         4.90506379     3.81770867     7.02572656
H         4.49426480     2.86243033     7.32570787
C         5.73187603     3.90506895     5.92376680
C         6.24023902     2.84561244     5.05952905
C         6.02460964     1.49076540     5.12359408
H         5.35323808     1.07248719     5.86206317
C         6.69727842     0.65926592     4.21252079
H         6.54549894    -0.41190132     4.25400338
C         7.54845930     1.19666091     3.26641129
H         8.06522613     0.55500759     2.56403147
C         7.72573631     2.58008655     3.21593861
C         8.50847083     3.36369189     2.31493526
C         9.32764611     2.74304991     1.23680903
H         8.71257883     2.52566275     0.35774226
H         9.76752617     1.80241220     1.57136027
H        10.12687405     3.41289194     0.92019481
C         9.14263932     5.56427788     1.68106568
C         8.57940930     6.01197441     0.48242764
C         9.27833564     6.95823408    -0.25708457
H         8.83700630     7.32038293    -1.18105433
C        10.51130756     7.45164275     0.14782306
C        11.05999757     6.95679237     1.32293624
H        12.02833454     7.31831809     1.65533747
C        10.39541112     6.02014328     2.10140954
C         7.27233364     5.47485116    -0.01195089
H         7.40229185     4.48477187    -0.46117724
H         6.85441519     6.12828918    -0.77846836
H         6.54392797     5.37111806     0.79143207
C        11.20954342     8.51456529    -0.64301376
H        10.99709765     8.42282432    -1.70982580
H        12.29149195     8.46943294    -0.50501771
H        10.88005197     9.51060660    -0.33011502
C        11.02005608     5.47392127     3.34535033
H        10.30099839     5.43076335     4.16463786
H        11.86576590     6.08671956     3.65762105
H        11.37828161     4.45075376     3.19092181
C         3.41403946     6.53970529     1.62427315

79
3 quartet fullopt
Fe        7.39531210     5.18170511     4.06953214
S         4.21997607     6.09537934     3.39876224
F         2.04493998     6.78102673     2.08974923
F         3.19145880     5.21863098     1.14171756
F         3.88206812     7.26004742     1.06763293
O         5.49972701     5.59564866     2.87512518
O         4.30137300     7.41321265     3.98373129
O         3.46458411     5.11803410     4.13422986
N         7.55843764     7.06962955     4.72656736
N         6.34528189     5.07530709     5.62630050
N         7.12289810     3.32466936     4.11481746
N         8.49075675     4.66028101     2.50856335
C         8.47218989     8.04529477     4.23979113
C         8.20966099     8.72976337     3.05121515
C         9.17033719     9.61773332     2.58506349
H         8.96998212    10.15061536     1.66066701
C        10.36945378     9.83139803     3.24997491
C        10.59278499     9.13957377     4.43264797
H        11.52094822     9.29318864     4.97536632
C         9.65981012     8.24910486     4.94770721
C         6.92747388     8.53303493     2.31560932
H         6.74627561     7.47931852     2.10488304
H         6.93720492     9.08021547     1.37311759
H         6.06792947     8.86073812     2.90478581
C        11.41149628    10.74755653     2.68650354
H        12.10480381    10.19659214     2.04295087
H        12.00114678    11.21683690     3.47623043
H        10.96243541    11.53661065     2.08063098
C         9.92238275     7.53633704     6.23867267
H         9.31668021     7.94480397     7.05390463
H        10.96960809     7.63467950     6.52540535
H         9.68129655     6.47283311     6.17221237
C         6.75309589     7.35318270     5.70884687
C         6.53390110     8.71395291     6.25746429
H         6.62034037     8.72489627     7.34612155
H         5.51614961     9.01989418     5.99550050
H         7.23491783     9.42926285     5.83269976
C         6.02670523     6.21381605     6.25554620
C         5.10839909     6.19071233     7.29461578
H         4.81937663     7.10360495     7.79751410
C         4.55177751     4.97214580     7.65516168
H         3.82411768     4.93051456     8.45569582
C         4.90272049     3.80280269     6.98402343
H         4.45340420     2.85536295     7.25059154
C         5.81130555     3.88103229     5.94835628
C         6.29650067     2.82201472     5.05611657
C         6.01113162     1.47969137     5.07470575
H         5.34118169     1.06148054     5.81389040
C         6.60772116     0.66091545     4.09476231
H         6.39915339    -0.40161162     4.09080655
C         7.44417981     1.19598676     3.13607495
H         7.88955581     0.56081277     2.38077494
C         7.69724761     2.57128234     3.14306181
C         8.48709627     3.35843412     2.24955850
C         9.23869865     2.74422726     1.11966929
H         8.59265764     2.60781374     0.24648737
H         9.62928460     1.76363141     1.39555085
H        10.06951684     3.38087882     0.81532995
C         9.21493814     5.55631692     1.68705862
C         8.64926126     6.03677087     0.50228289
C         9.36079325     6.98008459    -0.22922007
H         8.91907002     7.36552747    -1.14363980
C        10.60378303     7.44777178     0.17561076
C        11.14597484     6.93527763     1.34650203
H        12.11780023     7.28326597     1.68353358
C        10.47054379     5.99800890     2.11423898
C         7.31456727     5.55148272     0.02875245
H         7.39795965     4.56987193    -0.44874546
H         6.89708767     6.23747564    -0.70900061
H         6.60438731     5.45093983     0.85029708
C        11.31815279     8.50649125    -0.60671854
H        11.11550790     8.41860242    -1.67577239
H        12.39828485     8.45174480    -0.45848225
H        10.99470775     9.50485026    -0.29492971
C        11.07776507     5.44550290     3.36394988
H        10.38572711     5.51788268     4.20579229
H        11.98923221     5.98397496     3.62421140
H        11.32476295     4.38511562     3.25345227
C         3.27741431     6.35184464     1.83586568

77
4 BS 2_2 fullopt
C        28.85168595    18.74745836     7.35191872
C        28.81477570    20.14043233     7.47711993
C        29.34202113    20.73007245     8.61750041
H        29.30884437    21.81216011     8.70658884
C        29.91537555    19.98134436     9.63554629
C        29.93395163    18.60080884     9.49298720
H        30.37835534    17.99134358    10.27552526
C        29.40710172    17.96674820     8.37533251
C        29.45001899    16.47278347     8.27387784
H        28.52659841    16.01740684     8.64518963
H        30.27200748    16.07014249     8.86773841
H        29.56957989    16.14665656     7.23936008
C        28.20280930    20.98166070     6.40381664
H        28.81656378    20.95905213     5.50218428
H        28.10973814    22.01782410     6.73272326
H        27.21395968    20.61001271     6.12245597
C        30.52891863    20.63976115    10.83294359
H        31.61787648    20.69738475    10.73474673
H        30.31552416    20.08366920    11.74865009
H        30.15755026    21.65829203    10.96068454
C        26.27721574    17.55808186     7.41004133
H        26.53210884    16.85020349     8.20585102
H        25.25159324    17.34847080     7.10339643
H        26.30895490    18.55633847     7.85009799
C        27.20566422    17.46030130     6.24620077
C        26.93835632    16.62525560     5.13241486
C        25.86111716    15.75690068     4.89193739
H        25.03414986    15.70619439     5.58943681
C        25.87625707    14.95420256     3.77269277
H        25.05352342    14.27361012     3.58935935
C        26.95736067    14.99327045     2.87179633
H        26.98452691    14.34389919     2.00669435
C        27.98693605    15.87040716     3.12898844
C        29.23351239    16.07452730     2.38609870
C        29.68755773    15.41773868     1.26736277
H        29.08456627    14.65502395     0.79220517
C        30.96308136    15.74860647     0.76954698
H        31.34239078    15.24278811    -0.10997074
C        31.73661572    16.69816124     1.39926976
H        32.71925830    16.94099705     1.01463406
C        31.24436584    17.34685356     2.54204478
C        31.85940823    18.31383600     3.37998245
C        33.23947237    18.83022303     3.15030397
H        33.22909931    19.87820059     2.83472418
H        33.75511112    18.25313116     2.38393718
H        33.83040803    18.78558130     4.06863499
C        31.63802014    19.64970286     5.32457429
C        31.54947628    21.02269313     5.08108850
C        32.00301513    21.90828998     6.05322906
H        31.92004883    22.97557988     5.86472740
C        32.55314855    21.47237662     7.24826359
C        32.66531124    20.10213656     7.44973834
H        33.10305898    19.73299527     8.37257828
C        32.22040517    19.18382610     6.51167982
C        32.38488018    17.71605912     6.74098266
H        31.47488037    17.17480155     6.47987292
H        32.63114201    17.51204375     7.78339411
H        33.18352852    17.30568125     6.11416477
C        31.00238600    21.55796835     3.79178834
H        31.80595840    21.96169937     3.16735879
H        30.30006480    22.37540461     3.97547560
H        30.49539067    20.78138673     3.22271875
C        32.97981282    22.44603664     8.30357007
H        33.29133135    23.39703148     7.86693117
H        33.81021875    22.05474569     8.89486472
H        32.15851766    22.65738070     8.99616432
C        27.71893000    20.06919454     2.93172372
C        26.94141294    21.05872804     2.22348561
H        27.60383855    21.71156249     1.65182115
H        26.37702365    21.66608075     2.93369006
H        26.24349132    20.57538005     1.53768677
Fe       29.28799231    17.94166871     4.43754705
N        28.37191510    18.12137212     6.18170143
N        27.95191763    16.66517843     4.22134749
N        29.99534330    17.02097356     2.98724488
N        31.10786996    18.71039184     4.41096397
N        28.35216894    19.30772700     3.51305507

77
4 quintet fullopt
C        28.87082378    18.88062988     7.38553190
C        28.97047791    20.27610106     7.43720389
C        29.49839235    20.87194543     8.57356252
H        29.58078235    21.95441525     8.60280680
C        29.93700333    20.12541606     9.65865075
C        29.82146894    18.74410614     9.58741177
H        30.16549409    18.13820853    10.42144852
C        29.29382216    18.10465177     8.47283818
C        29.20650051    16.60934307     8.43999971
H        28.22985676    16.25490061     8.78406533
H        29.96117319    16.16518420     9.09086154
H        29.34543499    16.22289915     7.42903150
C        28.49147274    21.10403051     6.28969845
H        28.94202996    20.78573866     5.34909121
H        28.72647351    22.15727549     6.44723291
H        27.40928918    21.00742901     6.15750456
C        30.56082002    20.78318381    10.85115911
H        31.65298787    20.72977461    10.79992688
H        30.25518018    20.29906949    11.78136657
H        30.28753752    21.83820105    10.91162573
C        26.19685397    17.85757298     7.26685217
H        26.27091381    17.06679936     8.02093492
H        25.17930334    17.83567923     6.87275067
H        26.34813531    18.80768492     7.78117716
C        27.19538491    17.68656760     6.17185352
C        26.92652534    16.90304339     5.03143301
C        25.76441651    16.17409453     4.67375798
H        24.90088749    16.16685223     5.32693093
C        25.75193890    15.46648550     3.49883933
H        24.86692062    14.90201645     3.22847088
C        26.87132632    15.45055904     2.63044023
H        26.85535146    14.88835519     1.70726986
C        27.98185365    16.17194996     3.01082345
C        29.26428089    16.34437216     2.28671677
C        29.64464769    15.80070554     1.08529029
H        28.98768320    15.14279354     0.53311424
C        30.93412858    16.12790621     0.59565199
H        31.26171136    15.71201709    -0.34977005
C        31.77122229    16.96118797     1.29213644
H        32.74847327    17.20764993     0.89674745
C        31.34340991    17.50381536     2.52408280
C        32.00338109    18.37898716     3.41534928
C        33.39879128    18.85129560     3.18857961
H        33.42375046    19.86638757     2.77975026
H        33.92699897    18.19914023     2.49322461
H        33.95280822    18.87515087     4.12939528
C        31.84714391    19.61551605     5.45263349
C        31.84465903    20.99892164     5.24042104
C        32.33756816    21.82694976     6.24206832
H        32.32366068    22.90155988     6.08066626
C        32.83283587    21.32707503     7.43851411
C        32.83284344    19.95046472     7.61878341
H        33.21170748    19.53305834     8.54703519
C        32.34601259    19.08654379     6.64879086
C        32.36610359    17.60638146     6.85823196
H        31.37174510    17.17590474     6.72001556
H        32.70684959    17.36105239     7.86471478
H        33.02331371    17.10954985     6.13845253
C        31.32001087    21.58673692     3.96652031
H        32.09773056    21.62272484     3.19677034
H        30.97785244    22.61022420     4.12884888
H        30.49420057    21.00136696     3.56242901
C        33.31082805    22.24901265     8.51857861
H        33.83735843    23.11172141     8.10480108
H        33.98568026    21.73755678     9.20747567
H        32.47035996    22.63165310     9.10645130
C        27.23709946    19.51636924     2.67365385
C        25.93392807    19.06679551     2.24009466
H        25.95971862    18.82034843     1.17799724
H        25.19150133    19.84748284     2.41071094
H        25.65394858    18.17360685     2.80365693
Fe       29.48783793    17.92129133     4.56842230
N        28.41417185    18.26248595     6.20431747
N        27.98440363    16.85513622     4.16789980
N        30.09860337    17.15661698     2.96182008
N        31.29207335    18.73591597     4.50025605
N        28.27849734    19.84231877     3.03415206

71
5 BS 2_1 fullopt
Fe       -0.27886265     2.65420965     4.65980172
N        -0.32609775     1.45343288     6.18396105
N        -0.42198911     1.04774897     3.75607180
N        -0.34161587     3.33015737     2.94074175
N        -0.08030076     4.54251894     5.07024821
C        -0.44861353     1.81898730     7.53198246
C         0.68758308     2.15844831     8.28005269
C         0.53655959     2.58853939     9.59097816
H         1.42341613     2.86745436    10.15444463
C        -0.71167336     2.69363378    10.19043180
C        -1.82469932     2.33721106     9.44101090
H        -2.81386936     2.41712776     9.88621306
C        -1.71673291     1.89967172     8.12663781
C        -2.93424833     1.54243560     7.33394723
H        -2.86158284     1.94540491     6.32004879
H        -3.83852303     1.92246889     7.81385491
H        -3.04006244     0.45880604     7.21915712
C         2.04058670     2.04050425     7.65708938
H         2.31514156     0.99126738     7.50547841
H         2.80110090     2.51467820     8.28012457
H         2.04486039     2.50131974     6.66851576
C        -0.85845011     3.23432194    11.58101980
H        -1.73071515     2.81041524    12.08493632
H        -0.98446101     4.32278198    11.56982948
H         0.02337345     3.01663449    12.18878424
C        -0.42005455     0.12476039     5.85378544
C        -0.40420119    -0.93909095     6.89671545
H         0.49979583    -0.87751983     7.51496870
H        -0.43198756    -1.92906906     6.44005622
H        -1.25070472    -0.86292953     7.58882500
C        -0.47100161    -0.12597173     4.48875235
C        -0.56968679    -1.33828317     3.76409965
H        -0.59898500    -2.28468895     4.29245023
C        -0.63988135    -1.31544731     2.39634825
H        -0.72234939    -2.24796603     1.84846805
C        -0.61345479    -0.08406358     1.68071016
H        -0.67615580    -0.06107945     0.60058515
C        -0.50222576     1.07375135     2.40337437
C        -0.44935550     2.45788476     1.90861459
C        -0.49888462     2.90014296     0.61383943
H        -0.58660409     2.20183086    -0.20832205
C        -0.43715592     4.30522141     0.38729489
H        -0.48136770     4.68286214    -0.62853162
C        -0.31778127     5.18371614     1.43163243
H        -0.26771835     6.24983271     1.24044144
C        -0.25108052     4.69950888     2.76043909
C        -0.09918106     5.36329623     3.97147757
C        -0.01921985     6.84505486     4.10654946
C         0.22718206     5.09524049     6.32114353
C        -0.79228009     5.35050048     7.24988266
C        -0.46124988     5.81846683     8.51314302
H        -1.25926323     5.99492507     9.22999343
C         0.85613622     6.04509946     8.89047003
C         1.85086223     5.80990830     7.95120416
H         2.89036481     5.97842073     8.22329801
C         1.56160873     5.34362762     6.67438974
C         2.65453145     5.07893499     5.68782010
H         2.48262936     4.13040611     5.17159761
H         3.62865842     5.05471535     6.18054548
H         2.68677458     5.84371434     4.90522196
C        -2.21675852     5.12367587     6.85979842
H        -2.54004012     5.85242598     6.10932566
H        -2.87688374     5.19757375     7.72595269
H        -2.33453998     4.14190043     6.39880511
C         1.19561665     6.47267394    10.28637242
H         1.30399782     5.60595488    10.94806200
H         0.41383322     7.10747343    10.71128749
H         2.13682236     7.02695406    10.31677272
H         0.90475348     7.16964987     4.59808725
H        -0.06788413     7.32654466     3.12928170
H        -0.84219339     7.23618310     4.71744449

71
5 quartet fullopt
Fe       -0.27504134     2.65106200     4.65185423
N        -0.32295459     1.43689908     6.19806784
N        -0.48678539     1.05023416     3.75082020
N        -0.29416699     3.32318987     2.92939414
N        -0.04559778     4.56056938     5.06732133
C        -0.44870741     1.79949025     7.54291469
C         0.68361781     2.18618588     8.27695082
C         0.53760912     2.60803542     9.59029080
H         1.42224021     2.91691664    10.14139780
C        -0.70450009     2.66394175    10.20978391
C        -1.81374417     2.26486156     9.47704642
H        -2.79840055     2.30868839     9.93714022
C        -1.70963321     1.83312160     8.15999887
C        -2.93067397     1.44518501     7.38630179
H        -2.88361600     1.84005099     6.36822040
H        -3.83493177     1.81419783     7.87474838
H        -3.02056262     0.35953838     7.28055706
C         2.03340455     2.11216208     7.63980216
H         2.30837888     1.07512600     7.42290670
H         2.79493990     2.55258030     8.28599742
H         2.04060094     2.63579653     6.68347786
C        -0.84893030     3.19677756    11.60363546
H        -1.71903115     2.76856955    12.10731052
H        -0.97641260     4.28518080    11.59904706
H         0.03485053     2.97760476    12.20825359
C        -0.47515982     0.10984479     5.84889396
C        -0.43128295    -0.96484121     6.87982448
H         0.50207982    -0.92048513     7.45557985
H        -0.49106752    -1.94936636     6.41452558
H        -1.24256419    -0.88979394     7.61299655
C        -0.55660742    -0.12688034     4.48742708
C        -0.68659613    -1.33547215     3.75876439
H        -0.74087575    -2.28060515     4.28717162
C        -0.75551775    -1.31125635     2.39026722
H        -0.86265634    -2.24178356     1.84309015
C        -0.68952795    -0.08386500     1.67455617
H        -0.74051695    -0.06102199     0.59380780
C        -0.55116403     1.07534598     2.39432787
C        -0.44341590     2.45188237     1.89761172
C        -0.48413061     2.89694245     0.60130681
H        -0.60424018     2.20038897    -0.21828201
C        -0.37260858     4.29612080     0.37093942
H        -0.40622972     4.67230831    -0.64591025
C        -0.22404556     5.17392318     1.41312538
H        -0.14084566     6.23715918     1.21835134
C        -0.17104315     4.69529868     2.74598591
C        -0.02273805     5.36669836     3.94819587
C         0.04822977     6.84976353     4.07105448
C         0.25127672     5.11595855     6.31574825
C        -0.77723917     5.32766595     7.24826963
C        -0.46857610     5.80529139     8.51259162
H        -1.27441676     5.94907485     9.22787084
C         0.83852129     6.08367693     8.89277341
C         1.84237324     5.88989517     7.95454794
H         2.87425237     6.09605222     8.22996145
C         1.57421610     5.41528202     6.67540111
C         2.68600168     5.18780761     5.69942854
H         2.52143920     4.26715658     5.13448077
H         3.64843619     5.12944562     6.21203250
H         2.74638400     5.98951604     4.95657446
C        -2.19268061     5.05160146     6.85570522
H        -2.50911829     5.70818976     6.03950452
H        -2.86647901     5.18933267     7.70347617
H        -2.30251507     4.03114373     6.48627806
C         1.15734383     6.52270351    10.29000776
H         1.26034908     5.66129476    10.95945555
H         0.36709537     7.15696366    10.70005864
H         2.09533154     7.08161068    10.32879860
H         0.95653280     7.18966476     4.58081110
H         0.01839412     7.32171920     3.08846076
H        -0.79278892     7.23958465     4.65874804
